# Supplementary material for: Mitogenomic phylogeny of Truncatelloidea with description of Aenigmula sinensis Tang, Han & Kong, sp. nov. (Mollusca, Gastropoda, Littorinimorpha, Truncatelloidea)
Source: Zookeys. 2026 May 19;1279:357–78. doi: 10.3897/zookeys.1279.183841 (PMC13213388; doi:10.3897/zookeys.1279.183841)
Supplement: XML Treatment for Aenigmula [file zookeys.1279.183841-treatment1.xml]

<!DOCTYPE tp:taxon-treatment
  PUBLIC "-//TaxonX//DTD Taxonomic Treatment Publishing DTD v0 20100105//EN" "tax-treatment-NSO.dtd">
<tp:taxon-treatment xmlns:tp="http://www.plazi.org/taxpub"><tp:treatment-meta><kwd-group><label>Taxon classification</label><kwd>
                  <named-content content-type="kingdom">Animalia</named-content>
                </kwd><kwd>
                  <named-content content-type="order">Littorinimorpha</named-content>
                </kwd><kwd>
                  <named-content content-type="family">Tornidae</named-content>
                </kwd></kwd-group><mixed-citation publication-type="journal"><person-group><name><surname>Tang</surname><given-names>Jiaze</given-names></name><name><surname>Gong</surname><given-names>Jihang</given-names></name><name><surname>Han</surname><given-names>Xiao</given-names></name><name><surname>Fan</surname><given-names>Yan</given-names></name><name><surname>Zhang</surname><given-names>Xinni</given-names></name><name><surname>Kong</surname><given-names>Lingfeng</given-names></name></person-group><article-title>Mitogenomic phylogeny of <tp:taxon-name><tp:taxon-name-part taxon-name-part-type="superfamily" reg="Truncatelloidea">Truncatelloidea</tp:taxon-name-part></tp:taxon-name> with description of <italic><tp:taxon-name><tp:taxon-name-part taxon-name-part-type="genus" reg="Aenigmula">Aenigmula</tp:taxon-name-part> <tp:taxon-name-part taxon-name-part-type="species" reg="sinensis">sinensis</tp:taxon-name-part></tp:taxon-name></italic> Tang, Han &amp; Kong, sp. nov. (<tp:taxon-name><tp:taxon-name-part taxon-name-part-type="phylum" reg="Mollusca">Mollusca</tp:taxon-name-part></tp:taxon-name>, <tp:taxon-name><tp:taxon-name-part taxon-name-part-type="class" reg="Gastropoda">Gastropoda</tp:taxon-name-part></tp:taxon-name>, <tp:taxon-name><tp:taxon-name-part taxon-name-part-type="order" reg="Littorinimorpha">Littorinimorpha</tp:taxon-name-part></tp:taxon-name>, <tp:taxon-name><tp:taxon-name-part taxon-name-part-type="superfamily" reg="Truncatelloidea">Truncatelloidea</tp:taxon-name-part></tp:taxon-name>)</article-title><source>Zookeys</source><day>19</day><month>05</month><year>2026</year><volume>1279</volume><fpage>357</fpage><lpage>378</lpage><pub-id pub-id-type="doi">10.3897/zookeys.1279.183841</pub-id></mixed-citation></tp:treatment-meta><tp:nomenclature><label>Genus</label><tp:taxon-name><object-id xmlns:xlink="http://www.w3.org/1999/xlink" content-type="arpha" xlink:type="simple">11017FB5-8E60-57FE-B6DB-ECCB2FAD9AC5</object-id>
                <tp:taxon-name-part taxon-name-part-type="genus" reg="Aenigmula">Aenigmula</tp:taxon-name-part>
              </tp:taxon-name><tp:taxon-authority>Golding, 2014</tp:taxon-authority></tp:nomenclature><tp:treatment-sec sec-type="Diagnosis (Golding, 2014b)" id="SECID0EGMAG"><title>Diagnosis (Golding, 2014b).</title><p>Shell small, glossy, ovate-conic, unsculptured, non-umbilicate; teardrop-shaped aperture lacking external varix. Protoconch dome-shaped. Operculum paucispiral, nucleus eccentric. Radula with curved, elongate lateral margins, single pair of basal denticles present.</p></tp:treatment-sec><tp:treatment-sec sec-type="Type species" id="SECID0ELMAG"><title>Type species.</title><p><italic><tp:taxon-name>
                    <tp:taxon-name-part taxon-name-part-type="genus" reg="Aenigmula">Aenigmula</tp:taxon-name-part> <tp:taxon-name-part taxon-name-part-type="species" reg="criscionei">criscionei</tp:taxon-name-part></tp:taxon-name></italic> Golding, 2014, by original designation.</p></tp:treatment-sec><tp:treatment-sec sec-type="Type locality" id="SECID0E6MAG"><title>Type locality.</title><p>Rapid Creek, Darwin.</p></tp:treatment-sec></tp:taxon-treatment>
