# Supplementary material for: Mitogenomic phylogeny of Truncatelloidea with description of Aenigmula sinensis Tang, Han & Kong, sp. nov. (Mollusca, Gastropoda, Littorinimorpha, Truncatelloidea)
Source: Zookeys. 2026 May 19;1279:357–78. doi: 10.3897/zookeys.1279.183841 (PMC13213388; doi:10.3897/zookeys.1279.183841)
Supplement: XML Treatment for Aenigmula sinensis [file zookeys.1279.183841-treatment2.xml]

<!DOCTYPE tp:taxon-treatment
  PUBLIC "-//TaxonX//DTD Taxonomic Treatment Publishing DTD v0 20100105//EN" "tax-treatment-NSO.dtd">
<tp:taxon-treatment xmlns:tp="http://www.plazi.org/taxpub"><tp:treatment-meta><kwd-group><label>Taxon classification</label><kwd>
                  <named-content content-type="kingdom">Animalia</named-content>
                </kwd><kwd>
                  <named-content content-type="order">Littorinimorpha</named-content>
                </kwd><kwd>
                  <named-content content-type="family">Tornidae</named-content>
                </kwd></kwd-group><mixed-citation publication-type="journal"><person-group><name><surname>Tang</surname><given-names>Jiaze</given-names></name><name><surname>Gong</surname><given-names>Jihang</given-names></name><name><surname>Han</surname><given-names>Xiao</given-names></name><name><surname>Fan</surname><given-names>Yan</given-names></name><name><surname>Zhang</surname><given-names>Xinni</given-names></name><name><surname>Kong</surname><given-names>Lingfeng</given-names></name></person-group><article-title>Mitogenomic phylogeny of <tp:taxon-name><tp:taxon-name-part taxon-name-part-type="superfamily" reg="Truncatelloidea">Truncatelloidea</tp:taxon-name-part></tp:taxon-name> with description of <italic><tp:taxon-name><tp:taxon-name-part taxon-name-part-type="genus" reg="Aenigmula">Aenigmula</tp:taxon-name-part> <tp:taxon-name-part taxon-name-part-type="species" reg="sinensis">sinensis</tp:taxon-name-part></tp:taxon-name></italic> Tang, Han &amp; Kong, sp. nov. (<tp:taxon-name><tp:taxon-name-part taxon-name-part-type="phylum" reg="Mollusca">Mollusca</tp:taxon-name-part></tp:taxon-name>, <tp:taxon-name><tp:taxon-name-part taxon-name-part-type="class" reg="Gastropoda">Gastropoda</tp:taxon-name-part></tp:taxon-name>, <tp:taxon-name><tp:taxon-name-part taxon-name-part-type="order" reg="Littorinimorpha">Littorinimorpha</tp:taxon-name-part></tp:taxon-name>, <tp:taxon-name><tp:taxon-name-part taxon-name-part-type="superfamily" reg="Truncatelloidea">Truncatelloidea</tp:taxon-name-part></tp:taxon-name>)</article-title><source>Zookeys</source><day>19</day><month>05</month><year>2026</year><volume>1279</volume><fpage>357</fpage><lpage>378</lpage><pub-id pub-id-type="doi">10.3897/zookeys.1279.183841</pub-id></mixed-citation></tp:treatment-meta><tp:nomenclature><tp:taxon-name><object-id xmlns:xlink="http://www.w3.org/1999/xlink" content-type="arpha" xlink:type="simple">68EB9BE4-6E7E-5218-9F49-4040CA60053C</object-id>
                <tp:taxon-name-part taxon-name-part-type="genus" reg="Aenigmula">Aenigmula</tp:taxon-name-part>
                <tp:taxon-name-part taxon-name-part-type="species" reg="sinensis">sinensis</tp:taxon-name-part>
                <object-id xmlns:xlink="http://www.w3.org/1999/xlink" content-type="zoobank" xlink:type="simple">https://zoobank.org/DB669881-543F-418D-82AC-783B5E0ABCC6</object-id>
              </tp:taxon-name><tp:taxon-authority>Tang, Han &amp; Kong</tp:taxon-authority><tp:taxon-status xmlns:xlink="http://www.w3.org/1999/xlink" xlink:type="simple">sp. nov.</tp:taxon-status><xref ref-type="fig" rid="F4">Figs 4</xref><xref ref-type="fig" rid="F5">, 5</xref><xref ref-type="fig" rid="F6">, 6</xref></tp:nomenclature><tp:treatment-sec sec-type="Type material" id="SECID0EWOAG"><title>Type material.</title><p><bold><italic>Holotype</italic></bold> (Fig. <xref ref-type="fig" rid="F4">4A</xref>). 1 specimen; Qikou Village, Jimo District, Qingdao, Shandong, China; <named-content xmlns:xlink="http://www.w3.org/1999/xlink" content-type="dwc:verbatimCoordinates" xlink:type="simple"><named-content content-type="geo-json" specific-use="{&#34;type&#34;:&#34;Point&#34;,&#34;coordinates&#34;:[120.838889,36.603333]}" id="NCID0EIPAG" xlink:type="simple">36°36'12"N, 120°50'20"E</named-content></named-content>; coll. Jiaze Tang; 27 March 2024; accession no. <abbrev xmlns:xlink="http://www.w3.org/1999/xlink" xlink:title="Laboratory of Shellfish Genetics and Breeding" id="ABBRID0ENPAG" xlink:type="simple">LSGB</abbrev>-mg266200-0901. <bold><italic>ParIatypes</italic></bold> (Fig. <xref ref-type="fig" rid="F4">4B, C</xref>). 2 specimens; same collection data as holotype; <abbrev xmlns:xlink="http://www.w3.org/1999/xlink" xlink:title="Laboratory of Shellfish Genetics and Breeding" id="ABBRID0EYPAG" xlink:type="simple">LSGB</abbrev>-mg266200-0902, <abbrev xmlns:xlink="http://www.w3.org/1999/xlink" xlink:title="Laboratory of Shellfish Genetics and Breeding" id="ABBRID0E3PAG" xlink:type="simple">LSGB</abbrev>-mg266200-0903.</p><fig id="F4" position="float" orientation="portrait"><object-id xmlns:xlink="http://www.w3.org/1999/xlink" content-type="doi" xlink:type="simple">10.3897/zookeys.1279.183841.figure4</object-id><object-id xmlns:xlink="http://www.w3.org/1999/xlink" content-type="arpha" xlink:type="simple">0FBDDB62-E38C-5065-B291-F51927517D2E</object-id><label>Figure 4.</label><caption><p><italic><tp:taxon-name>
                        <tp:taxon-name-part taxon-name-part-type="genus" reg="Aenigmula">Aenigmula</tp:taxon-name-part> <tp:taxon-name-part taxon-name-part-type="species" reg="sinensis">sinensis</tp:taxon-name-part></tp:taxon-name></italic> sp. nov. <bold>A</bold>. Holotype; <bold>B, C</bold>. Paratype; <bold>a–d</bold>. Scanning electron micrographs: <bold>a</bold>. Apertural view of shell; <bold>b</bold>. Aperture region; <bold>c</bold>. Protoconch; <bold>d</bold>. Shell surface sculpture. Scale bars: 1000 μm (<bold>A–C, a</bold>); 500 μm (<bold>b–d</bold>).</p></caption><graphic xmlns:xlink="http://www.w3.org/1999/xlink" xlink:href="zookeys-1279-357_article-183841__-g004.jpg" id="oo_1650879.jpg" position="float" orientation="portrait" xlink:type="simple"><uri content-type="original_file" xlink:type="simple">https://binary.pensoft.net/fig/1650879</uri></graphic></fig></tp:treatment-sec><tp:treatment-sec sec-type="Measurements" id="SECID0EIRAG"><title>Measurements.</title><p>(Table <xref ref-type="table" rid="T3">3</xref>)</p><table-wrap id="T3" position="float" orientation="portrait"><label>Table 3.</label><caption><p>Measurements of <italic><tp:taxon-name><tp:taxon-name-part taxon-name-part-type="genus" reg="Aenigmula">Aenigmula</tp:taxon-name-part> <tp:taxon-name-part taxon-name-part-type="species" reg="sinensis">sinensis</tp:taxon-name-part></tp:taxon-name></italic> sp. nov. (μm). Abbreviations: W, shell width; H, shell height; LA, length of aperture; <abbrev xmlns:xlink="http://www.w3.org/1999/xlink" xlink:title="width of aperture" id="ABBRID0EGSAG" xlink:type="simple">WA</abbrev>, width of aperture.</p></caption><table><tbody><tr><th rowspan="1" colspan="1"/><th rowspan="1" colspan="1">Number</th><th rowspan="1" colspan="1">H</th><th rowspan="1" colspan="1">W</th><th rowspan="1" colspan="1">LA</th><th rowspan="1" colspan="1">
                        <abbrev xmlns:xlink="http://www.w3.org/1999/xlink" xlink:title="width of aperture" id="ABBRID0EATAG" xlink:type="simple">WA</abbrev>
                      </th></tr><tr><td rowspan="1" colspan="1">
                        <bold>Holotype</bold>
                      </td><td rowspan="1" colspan="1"><abbrev xmlns:xlink="http://www.w3.org/1999/xlink" xlink:title="Laboratory of Shellfish Genetics and Breeding" id="ABBRID0EPTAG" xlink:type="simple">LSGB</abbrev>-mg266200-0901</td><td rowspan="1" colspan="1">3266</td><td rowspan="1" colspan="1">1076</td><td rowspan="1" colspan="1">1270</td><td rowspan="1" colspan="1">753</td></tr><tr><td rowspan="1" colspan="1">
                        <bold>Paratype 1</bold>
                      </td><td rowspan="1" colspan="1"><abbrev xmlns:xlink="http://www.w3.org/1999/xlink" xlink:title="Laboratory of Shellfish Genetics and Breeding" id="ABBRID0EKUAG" xlink:type="simple">LSGB</abbrev>-mg266200-0902</td><td rowspan="1" colspan="1">2570</td><td rowspan="1" colspan="1">886</td><td rowspan="1" colspan="1">1095</td><td rowspan="1" colspan="1">588</td></tr><tr><td rowspan="1" colspan="1">
                        <bold>Paratype 2</bold>
                      </td><td rowspan="1" colspan="1"><abbrev xmlns:xlink="http://www.w3.org/1999/xlink" xlink:title="Laboratory of Shellfish Genetics and Breeding" id="ABBRID0EFVAG" xlink:type="simple">LSGB</abbrev>-mg266200-0903</td><td rowspan="1" colspan="1">2566</td><td rowspan="1" colspan="1">976</td><td rowspan="1" colspan="1">1117</td><td rowspan="1" colspan="1">699</td></tr></tbody></table></table-wrap></tp:treatment-sec><tp:treatment-sec sec-type="Diagnosis" id="SECID0EVVAG"><title>Diagnosis.</title><p>Shell elongate-conic, pale yellow and translucent; whorls convex, smooth except for growth lines, devoid of other sculpture, imperforate, protoconch dome-shaped. Aperture teardrop-shaped with one straight side, lacking external varix. Radula with main cusp of central tooth markedly prominent, nearly level with the single pair of basal denticles; lateral teeth curved, triangular in profile. Operculum paucispiral, with an eccentric nucleus.</p></tp:treatment-sec><tp:treatment-sec sec-type="Description" id="SECID0E1VAG"><title>Description.</title><p><bold><italic>Shell</italic></bold> (Fig. <xref ref-type="fig" rid="F4">4a–d</xref>). Small (&lt; 3.5 mm), elongate-conic, thin, pale yellow, and translucent; spire comprising 5–6 whorls, convex, well-inflated; suture distinct, simple. Protoconch dome-shaped. Teleoconch smooth, sculptured only with fine growth lines, lacking other sculpture. Aperture D-shaped; outer lip thin, slightly expanded; inner lip narrow, without external varix. Imperforate.</p><p><bold><italic>Radula</italic></bold> (Fig. <xref ref-type="fig" rid="F5">5A–E</xref>). Central tooth 3+1+3 / 1 1, trapezoidal, bearing a single slender conical main cusp at the apex and three sharp denticles on each side (distinctly shorter than the main cusp and decreasing in length laterally), with one pair of well-developed, elongated conical basal denticles (Fig. <xref ref-type="fig" rid="F5">5D</xref>). Lateral teeth 5–6+1+5, distinctly asymmetrical; main cusp offset inward; inner denticles comb-like and subequal in size; outer denticles arranged more sparsely and gradually diminishing in size outward (Fig. <xref ref-type="fig" rid="F5">5C</xref>). Marginal teeth elongated and curved, comprising inner and outer marginal teeth: inner marginal teeth with relatively broad base, bearing 20–22 sharp cusps externally and only 3–5 small denticles internally (Fig. <xref ref-type="fig" rid="F5">5B</xref>); outer marginal teeth with 10–15 cusps confined to the inner margin (Fig. <xref ref-type="fig" rid="F5">5E</xref>).</p><fig id="F5" position="float" orientation="portrait"><object-id xmlns:xlink="http://www.w3.org/1999/xlink" content-type="doi" xlink:type="simple">10.3897/zookeys.1279.183841.figure5</object-id><object-id xmlns:xlink="http://www.w3.org/1999/xlink" content-type="arpha" xlink:type="simple">799F240B-5390-5882-AD92-1875B5D929B9</object-id><label>Figure 5.</label><caption><p>Scanning electron micrographs of the radula and operculum of <italic><tp:taxon-name><tp:taxon-name-part taxon-name-part-type="genus" reg="Aenigmula">Aenigmula</tp:taxon-name-part> <tp:taxon-name-part taxon-name-part-type="species" reg="sinensis">sinensis</tp:taxon-name-part></tp:taxon-name></italic> sp. nov. <bold>A</bold>. Radula; <bold>B</bold>. Inner marginal teeth; <bold>C</bold>. Lateral teeth; <bold>D</bold>. Central tooth; <bold>E</bold>. Outer marginal teeth; <bold>F</bold>. Operculum. Scale bars: 500 μm (<bold>F</bold>); 50 μm (<bold>A</bold>); 10 μm (<bold>D, E</bold>); 5 μm (<bold>B, C</bold>).</p></caption><graphic xmlns:xlink="http://www.w3.org/1999/xlink" xlink:href="zookeys-1279-357_article-183841__-g005.jpg" id="oo_1650880.jpg" position="float" orientation="portrait" xlink:type="simple"><uri content-type="original_file" xlink:type="simple">https://binary.pensoft.net/fig/1650880</uri></graphic></fig><p><bold><italic>Operculum</italic></bold> (Fig. <xref ref-type="fig" rid="F5">5F</xref>). Operculum D-shaped; paucispiral, with an eccentric nucleus situated near the anterior umbilical margin; the surface exhibits only faint spiral growth lines near the nucleus.</p><p><bold><italic>Head-foot</italic></bold> (Fig. <xref ref-type="fig" rid="F6">6</xref>). Cephalic region pale yellow, darker on the head; periocular areas with pale yellow chromatophores. Posterior margin of foot simple, lacking caudal cirri.</p><fig id="F6" position="float" orientation="portrait"><object-id xmlns:xlink="http://www.w3.org/1999/xlink" content-type="doi" xlink:type="simple">10.3897/zookeys.1279.183841.figure6</object-id><object-id xmlns:xlink="http://www.w3.org/1999/xlink" content-type="arpha" xlink:type="simple">8EFA960A-B722-5F41-85E6-1F5A98368E56</object-id><label>Figure 6.</label><caption><p>Living <italic><tp:taxon-name><tp:taxon-name-part taxon-name-part-type="genus" reg="Aenigmula">Aenigmula</tp:taxon-name-part> <tp:taxon-name-part taxon-name-part-type="species" reg="sinensis">sinensis</tp:taxon-name-part></tp:taxon-name></italic> sp. nov. Scale bars: 1000 μm.</p></caption><graphic xmlns:xlink="http://www.w3.org/1999/xlink" xlink:href="zookeys-1279-357_article-183841__-g006.jpg" id="oo_1650881.jpg" position="float" orientation="portrait" xlink:type="simple"><uri content-type="original_file" xlink:type="simple">https://binary.pensoft.net/fig/1650881</uri></graphic></fig></tp:treatment-sec><tp:treatment-sec sec-type="Distribution and habitat" id="SECID0EUZAG"><title>Distribution and habitat.</title><p><italic><tp:taxon-name>
                    <tp:taxon-name-part taxon-name-part-type="genus" reg="Aenigmula">Aenigmula</tp:taxon-name-part> <tp:taxon-name-part taxon-name-part-type="species" reg="sinensis">sinensis</tp:taxon-name-part></tp:taxon-name></italic> inhabits a rocky habitat in the mid-intertidal zone of muddy flats, where the rocks are partially buried in mud, creating narrow gaps between the rock base and the mud surface; individuals are distributed on the underside of rocks, predominantly within concavities and rough crevices.</p></tp:treatment-sec><tp:treatment-sec sec-type="Etymology" id="SECID0EI1AG"><title>Etymology.</title><p>The specific name <italic>sinensis</italic> refers to the country where the new species was discovered. This represents the first record of the genus <italic><tp:taxon-name><tp:taxon-name-part taxon-name-part-type="genus" reg="Aenigmula">Aenigmula</tp:taxon-name-part></tp:taxon-name></italic> in China.</p></tp:treatment-sec><tp:treatment-sec sec-type="Remarks" id="SECID0EX1AG"><title>Remarks.</title><p>This species is small-sized and was collected from beneath rocks in muddy intertidal zones, where it occurs in dense aggregations. This marks the first record of the genus in China, and it has not been observed in other regions of the country to date. Compared to the type locality of <italic><tp:taxon-name><tp:taxon-name-part taxon-name-part-type="genus" reg="Aenigmula">A.</tp:taxon-name-part> <tp:taxon-name-part taxon-name-part-type="species" reg="criscionei">criscionei</tp:taxon-name-part></tp:taxon-name></italic> (Rapid Creek, Australia), the two species are geographically distant and exhibit markedly different habitat and climatic characteristics: <italic><tp:taxon-name><tp:taxon-name-part taxon-name-part-type="genus" reg="Aenigmula">A.</tp:taxon-name-part> <tp:taxon-name-part taxon-name-part-type="species" reg="sinensis">sinensis</tp:taxon-name-part></tp:taxon-name></italic> sp. nov. was discovered beneath rocks in muddy intertidal zones under a temperate monsoon climate zone, while <italic><tp:taxon-name><tp:taxon-name-part taxon-name-part-type="genus" reg="Aenigmula">A.</tp:taxon-name-part> <tp:taxon-name-part taxon-name-part-type="species" reg="criscionei">criscionei</tp:taxon-name-part></tp:taxon-name></italic> was collected from a mangrove forest in a tropical savanna climate zone.</p><p>In morphology, adults of this species can be readily distinguished from <italic><tp:taxon-name><tp:taxon-name-part taxon-name-part-type="genus" reg="Aenigmula">A.</tp:taxon-name-part> <tp:taxon-name-part taxon-name-part-type="species" reg="criscionei">criscionei</tp:taxon-name-part></tp:taxon-name></italic> (detailed differences are shown in Table <xref ref-type="table" rid="T4">4</xref>). Although its subadults closely resemble <italic><tp:taxon-name><tp:taxon-name-part taxon-name-part-type="genus" reg="Aenigmula">A.</tp:taxon-name-part> <tp:taxon-name-part taxon-name-part-type="species" reg="criscionei">criscionei</tp:taxon-name-part></tp:taxon-name></italic> in shell shape, this species can be identified by its pale-yellow shell, more prominent whorls, exceptionally thin aperture, and a straight inner lip without any curvature. Molecular data further support this morphological differentiation and confirm their distinct species status.</p><table-wrap id="T4" position="float" orientation="portrait"><label>Table 4.</label><caption><p>Morphological comparison of the three species of <italic><tp:taxon-name><tp:taxon-name-part taxon-name-part-type="genus" reg="Aenigmula">Aenigmula</tp:taxon-name-part></tp:taxon-name></italic>.</p></caption><table><tbody><tr><th rowspan="1" colspan="1">Character and Habitat</th><th rowspan="1" colspan="1">
                        <italic>
                          <tp:taxon-name>
                            <tp:taxon-name-part taxon-name-part-type="genus" reg="Aenigmula">A.</tp:taxon-name-part> <tp:taxon-name-part taxon-name-part-type="species" reg="criscionei">criscionei</tp:taxon-name-part></tp:taxon-name>
                        </italic>
                      </th><th rowspan="1" colspan="1"><italic><tp:taxon-name>
                            <tp:taxon-name-part taxon-name-part-type="genus" reg="Aenigmula">A.</tp:taxon-name-part> <tp:taxon-name-part taxon-name-part-type="species" reg="sinensis">sinensis</tp:taxon-name-part></tp:taxon-name></italic> sp. nov.</th><th rowspan="1" colspan="1"><italic><tp:taxon-name>
                            <tp:taxon-name-part taxon-name-part-type="genus" reg="Aenigmula">A.</tp:taxon-name-part>
                          </tp:taxon-name></italic> sp.</th></tr><tr><td rowspan="1" colspan="1">Location</td><td rowspan="1" colspan="1">Northern Territory, Australia</td><td rowspan="1" colspan="1">Shangdong, China</td><td rowspan="1" colspan="1">Jiangsu, China</td></tr><tr><td rowspan="1" colspan="1">Habitat</td><td rowspan="1" colspan="1">Mangrove forest</td><td rowspan="1" colspan="1">Rocky reef in muddy intertidal zones</td><td rowspan="1" colspan="1">Rocky reef in muddy intertidal zones</td></tr><tr><td rowspan="1" colspan="1">Size(length, mm)</td><td rowspan="1" colspan="1">2.14–2.93</td><td rowspan="1" colspan="1">2.57–3.27</td><td rowspan="1" colspan="1">7.70</td></tr><tr><td rowspan="1" colspan="1">Shell</td><td rowspan="1" colspan="1"/><td rowspan="1" colspan="1"/><td rowspan="1" colspan="1"/></tr><tr><td rowspan="1" colspan="1">Shape</td><td rowspan="1" colspan="1">Ovate-conical</td><td rowspan="1" colspan="1">Elongated-conical</td><td rowspan="1" colspan="1">Fusiform</td></tr><tr><td rowspan="1" colspan="1">Color</td><td rowspan="1" colspan="1">Glossy, golden</td><td rowspan="1" colspan="1">Pale yellow and translucent</td><td rowspan="1" colspan="1">Yellowish-white and translucent; apex pale green (possibly environmentally induced)</td></tr><tr><td rowspan="1" colspan="1">whorls</td><td rowspan="1" colspan="1">5–6</td><td rowspan="1" colspan="1">5–6</td><td rowspan="1" colspan="1">6–7</td></tr><tr><td rowspan="1" colspan="1">Periphery</td><td rowspan="1" colspan="1">Straight-sided to slightly convex</td><td rowspan="1" colspan="1">Slightly convex to convex</td><td rowspan="1" colspan="1">Slightly convex</td></tr><tr><td rowspan="1" colspan="1">Suture</td><td rowspan="1" colspan="1">Smooth</td><td rowspan="1" colspan="1">Distinct</td><td rowspan="1" colspan="1">Smooth</td></tr><tr><td rowspan="1" colspan="1">Aperture</td><td rowspan="1" colspan="1">Teardrop-shaped</td><td rowspan="1" colspan="1">D-shaped</td><td rowspan="1" colspan="1">Teardrop-shaped</td></tr><tr><td rowspan="1" colspan="1">Protoconch</td><td rowspan="1" colspan="1">Dome-shaped</td><td rowspan="1" colspan="1">Dome-shaped</td><td rowspan="1" colspan="1">Dome-shaped</td></tr><tr><td rowspan="1" colspan="1">Sculpture</td><td rowspan="1" colspan="1">Smooth except for growth lines</td><td rowspan="1" colspan="1">Smooth except for growth lines</td><td rowspan="1" colspan="1">Smooth except for growth lines</td></tr><tr><td rowspan="1" colspan="1">Radula</td><td rowspan="1" colspan="1"/><td rowspan="1" colspan="1"/><td rowspan="1" colspan="1"/></tr><tr><td rowspan="1" colspan="1">Central tooth</td><td rowspan="1" colspan="1">3–4+1+3-4/1+1</td><td rowspan="1" colspan="1">3+1+3/1+1</td><td rowspan="1" colspan="1">3+1+3/1+1</td></tr><tr><td rowspan="1" colspan="1">Lateral tooth</td><td rowspan="1" colspan="1">4–5+1+5–6</td><td rowspan="1" colspan="1">5–6+1+5</td><td rowspan="1" colspan="1">8+1+3–5</td></tr><tr><td rowspan="1" colspan="1">Inner marginal</td><td rowspan="1" colspan="1">~20</td><td rowspan="1" colspan="1">~25</td><td rowspan="1" colspan="1">~20</td></tr><tr><td rowspan="1" colspan="1">Outer marginal</td><td rowspan="1" colspan="1">~20</td><td rowspan="1" colspan="1">10-15</td><td rowspan="1" colspan="1">Unknown</td></tr><tr><td rowspan="1" colspan="1">Operculum</td><td rowspan="1" colspan="1">Teardrop-shaped, paucispiral, nucleus eccentric</td><td rowspan="1" colspan="1">D-shaped, paucispiral, nucleus eccentric</td><td rowspan="1" colspan="1">Unknown</td></tr></tbody></table></table-wrap></tp:treatment-sec></tp:taxon-treatment>
