# Supplementary material for: Mitogenomic phylogeny of Truncatelloidea with description of Aenigmula sinensis Tang, Han & Kong, sp. nov. (Mollusca, Gastropoda, Littorinimorpha, Truncatelloidea)
Source: Zookeys. 2026 May 19;1279:357–78. doi: 10.3897/zookeys.1279.183841 (PMC13213388; doi:10.3897/zookeys.1279.183841)
Supplement: XML Treatment for Aenigmula [file zookeys.1279.183841-treatment3.xml]

<!DOCTYPE tp:taxon-treatment
  PUBLIC "-//TaxonX//DTD Taxonomic Treatment Publishing DTD v0 20100105//EN" "tax-treatment-NSO.dtd">
<tp:taxon-treatment xmlns:tp="http://www.plazi.org/taxpub"><tp:treatment-meta><kwd-group><label>Taxon classification</label><kwd>
                  <named-content content-type="kingdom">Animalia</named-content>
                </kwd><kwd>
                  <named-content content-type="order">Littorinimorpha</named-content>
                </kwd><kwd>
                  <named-content content-type="family">Tornidae</named-content>
                </kwd></kwd-group><mixed-citation publication-type="journal"><person-group><name><surname>Tang</surname><given-names>Jiaze</given-names></name><name><surname>Gong</surname><given-names>Jihang</given-names></name><name><surname>Han</surname><given-names>Xiao</given-names></name><name><surname>Fan</surname><given-names>Yan</given-names></name><name><surname>Zhang</surname><given-names>Xinni</given-names></name><name><surname>Kong</surname><given-names>Lingfeng</given-names></name></person-group><article-title>Mitogenomic phylogeny of <tp:taxon-name><tp:taxon-name-part taxon-name-part-type="superfamily" reg="Truncatelloidea">Truncatelloidea</tp:taxon-name-part></tp:taxon-name> with description of <italic><tp:taxon-name><tp:taxon-name-part taxon-name-part-type="genus" reg="Aenigmula">Aenigmula</tp:taxon-name-part> <tp:taxon-name-part taxon-name-part-type="species" reg="sinensis">sinensis</tp:taxon-name-part></tp:taxon-name></italic> Tang, Han &amp; Kong, sp. nov. (<tp:taxon-name><tp:taxon-name-part taxon-name-part-type="phylum" reg="Mollusca">Mollusca</tp:taxon-name-part></tp:taxon-name>, <tp:taxon-name><tp:taxon-name-part taxon-name-part-type="class" reg="Gastropoda">Gastropoda</tp:taxon-name-part></tp:taxon-name>, <tp:taxon-name><tp:taxon-name-part taxon-name-part-type="order" reg="Littorinimorpha">Littorinimorpha</tp:taxon-name-part></tp:taxon-name>, <tp:taxon-name><tp:taxon-name-part taxon-name-part-type="superfamily" reg="Truncatelloidea">Truncatelloidea</tp:taxon-name-part></tp:taxon-name>)</article-title><source>Zookeys</source><day>19</day><month>05</month><year>2026</year><volume>1279</volume><fpage>357</fpage><lpage>378</lpage><pub-id pub-id-type="doi">10.3897/zookeys.1279.183841</pub-id></mixed-citation></tp:treatment-meta><tp:nomenclature><tp:taxon-name><object-id xmlns:xlink="http://www.w3.org/1999/xlink" content-type="arpha" xlink:type="simple">75A62DAE-702B-5071-A2C6-53E4043C93F1</object-id>
                <tp:taxon-name-part taxon-name-part-type="genus" reg="Aenigmula">Aenigmula</tp:taxon-name-part>
              </tp:taxon-name><tp:taxon-authority>sp.</tp:taxon-authority><xref ref-type="fig" rid="F7">Fig. 7</xref></tp:nomenclature><tp:treatment-sec sec-type="Material" id="SECID0EOHBG"><title>Material.</title><p>1 specimen; Nantong, Jiangsu, China; <named-content xmlns:xlink="http://www.w3.org/1999/xlink" content-type="dwc:verbatimCoordinates" xlink:type="simple"><named-content content-type="geo-json" specific-use="{&#34;type&#34;:&#34;Point&#34;,&#34;coordinates&#34;:[121.870000,31.860000]}" id="NCID0EXHBG" xlink:type="simple">31°51'36"N, 121°52'12"E</named-content></named-content>; coll. Jiaze Tang; 23 July 2024.</p></tp:treatment-sec><tp:treatment-sec sec-type="Measurements (μm)" id="SECID0E3HBG"><title>Measurements (μm).</title><p>Shell height: 7699; Shell width: 3170; length of aperture: 3342; width of aperture: 2046.</p></tp:treatment-sec><tp:treatment-sec sec-type="Diagnosis" id="SECID0EBIBG"><title>Diagnosis.</title><p>Fusiform, glossy, suture distinct; whorls slightly convex, body whorl inflated; surface smooth except for growth lines; aperture teardrop-shaped, without external varix; imperforate; main cusp of central radular tooth markedly prominent, nearly level with the single pair of basal denticles.</p></tp:treatment-sec><tp:treatment-sec sec-type="Description" id="SECID0EGIBG"><title>Description.</title><p><bold><italic>Shell</italic></bold> (Fig. <xref ref-type="fig" rid="F7">7A–F</xref>). Small (~ 8 mm), fusiform, thin but solid, glossy, yellowish-white, and translucent; apex pale green (possibly environmentally induced); suture smooth. Whorls slightly convex, 6–7 in number; body whorl inflated, occupying about 3/5 of shell height. Surface smooth, devoid of sculpture except for growth lines. Aperture teardrop-shaped; outer lip thin; inner lip narrow, smooth, lacking external varix. Imperforate.</p><fig id="F7" position="float" orientation="portrait"><object-id xmlns:xlink="http://www.w3.org/1999/xlink" content-type="doi" xlink:type="simple">10.3897/zookeys.1279.183841.figure7</object-id><object-id xmlns:xlink="http://www.w3.org/1999/xlink" content-type="arpha" xlink:type="simple">CFD08E0C-4464-5CF3-895F-4F5E6F8B8E70</object-id><label>Figure 7.</label><caption><p><italic><tp:taxon-name>
                        <tp:taxon-name-part taxon-name-part-type="genus" reg="Aenigmula">Aenigmula</tp:taxon-name-part>
                      </tp:taxon-name></italic> sp. <bold>A</bold>. Three-view photographic documentation of the shell; <bold>B–G</bold>. Scanning electron micrographs: <bold>B</bold>. Apertural view; <bold>C</bold>. Aperture region; <bold>D</bold>. Sculpture; <bold>E</bold>. Protoconch; <bold>F</bold>. Protoconch; <bold>G</bold>. Radula. Scale bars: 1000 μm (<bold>A, B</bold>); 500 μm (<bold>C</bold>); 200 μm (<bold>D, F</bold>); 100 μm (<bold>E</bold>); 20 μm (<bold>G</bold>).</p></caption><graphic xmlns:xlink="http://www.w3.org/1999/xlink" xlink:href="zookeys-1279-357_article-183841__-g007.jpg" id="oo_1650882.jpg" position="float" orientation="portrait" xlink:type="simple"><uri content-type="original_file" xlink:type="simple">https://binary.pensoft.net/fig/1650882</uri></graphic></fig><p><bold><italic>Radula</italic></bold> (Fig. <xref ref-type="fig" rid="F7">7G</xref>). Central tooth 3+1+3 / 1 1, trapezoidal, bearing a single slender conical main cusp, flanked on each side by three sharp denticles, with one pair of well-developed, elongated conical basal denticles. Lateral teeth 8+1+3–5, distinctly asymmetrical; inner denticles comb-like and subequal in size; outer denticles sparse and crescentic-conical. Marginal teeth elongated and curved, comprising inner and outer marginal teeth: inner marginal teeth broad-based, bearing ~ 20 denticles externally and fewer internally; outer marginal teeth with denticles confined to the inner side.</p><p><bold><italic>Operculum</italic></bold>. Unknown.</p><p><bold><italic>Head-foot</italic></bold>. Unknown.</p></tp:treatment-sec><tp:treatment-sec sec-type="Distribution and habitat" id="SECID0E2KBG"><title>Distribution and habitat.</title><p><italic><tp:taxon-name>
                    <tp:taxon-name-part taxon-name-part-type="genus" reg="Aenigmula">Aenigmula</tp:taxon-name-part>
                  </tp:taxon-name></italic> sp. inhabits a rocky habitat in the mid-intertidal zone of muddy flats, where the rocks are partially buried in mud. Individual specimens attach to concavities on the underside of rocks.</p></tp:treatment-sec><tp:treatment-sec sec-type="Remarks" id="SECID0EMLBG"><title>Remarks.</title><p>This species was discovered incidentally during sampling. Only a single specimen was obtained, which was entirely consumed for DNA extraction. Its collection habitat resembles that of <italic><tp:taxon-name><tp:taxon-name-part taxon-name-part-type="genus" reg="Aenigmula">A.</tp:taxon-name-part> <tp:taxon-name-part taxon-name-part-type="species" reg="sinensis">sinensis</tp:taxon-name-part></tp:taxon-name></italic> sp. nov., but no conspecific individuals were found in the vicinity. Its morphology and radula exhibit distinct characteristics of <italic><tp:taxon-name><tp:taxon-name-part taxon-name-part-type="genus" reg="Aenigmula">Aenigmula</tp:taxon-name-part></tp:taxon-name></italic>, but it can be readily distinguished from other congeners based on individual size and shell shape. Further detailed differences are presented in Table <xref ref-type="table" rid="T4">4</xref>. Furthermore, the independence of this individual is supported based on COI. However, due to the limited specimen availability, it is not possible to obtain duplicate molecular data or specific morphological details of the operculum and soft body. Therefore, this specimen is provisionally identified as <italic><tp:taxon-name><tp:taxon-name-part taxon-name-part-type="genus" reg="Aenigmula">A.</tp:taxon-name-part></tp:taxon-name></italic> sp. Future sampling efforts will be conducted in relevant regions to supplement missing data and further investigate whether this unknown species represents a potential new species.</p></tp:treatment-sec><tp:treatment-sec><!--Section generated to contain objects referenced in tp:taxon-treatment.--><table-wrap id="T4" position="float" orientation="portrait"><label>Table 4.</label><caption><p>Morphological comparison of the three species of <italic><tp:taxon-name><tp:taxon-name-part taxon-name-part-type="genus" reg="Aenigmula">Aenigmula</tp:taxon-name-part></tp:taxon-name></italic>.</p></caption><table><tbody><tr><th rowspan="1" colspan="1">Character and Habitat</th><th rowspan="1" colspan="1">
                        <italic>
                          <tp:taxon-name>
                            <tp:taxon-name-part taxon-name-part-type="genus" reg="Aenigmula">A.</tp:taxon-name-part> <tp:taxon-name-part taxon-name-part-type="species" reg="criscionei">criscionei</tp:taxon-name-part></tp:taxon-name>
                        </italic>
                      </th><th rowspan="1" colspan="1"><italic><tp:taxon-name>
                            <tp:taxon-name-part taxon-name-part-type="genus" reg="Aenigmula">A.</tp:taxon-name-part> <tp:taxon-name-part taxon-name-part-type="species" reg="sinensis">sinensis</tp:taxon-name-part></tp:taxon-name></italic> sp. nov.</th><th rowspan="1" colspan="1"><italic><tp:taxon-name>
                            <tp:taxon-name-part taxon-name-part-type="genus" reg="Aenigmula">A.</tp:taxon-name-part>
                          </tp:taxon-name></italic> sp.</th></tr><tr><td rowspan="1" colspan="1">Location</td><td rowspan="1" colspan="1">Northern Territory, Australia</td><td rowspan="1" colspan="1">Shangdong, China</td><td rowspan="1" colspan="1">Jiangsu, China</td></tr><tr><td rowspan="1" colspan="1">Habitat</td><td rowspan="1" colspan="1">Mangrove forest</td><td rowspan="1" colspan="1">Rocky reef in muddy intertidal zones</td><td rowspan="1" colspan="1">Rocky reef in muddy intertidal zones</td></tr><tr><td rowspan="1" colspan="1">Size(length, mm)</td><td rowspan="1" colspan="1">2.14–2.93</td><td rowspan="1" colspan="1">2.57–3.27</td><td rowspan="1" colspan="1">7.70</td></tr><tr><td rowspan="1" colspan="1">Shell</td><td rowspan="1" colspan="1"/><td rowspan="1" colspan="1"/><td rowspan="1" colspan="1"/></tr><tr><td rowspan="1" colspan="1">Shape</td><td rowspan="1" colspan="1">Ovate-conical</td><td rowspan="1" colspan="1">Elongated-conical</td><td rowspan="1" colspan="1">Fusiform</td></tr><tr><td rowspan="1" colspan="1">Color</td><td rowspan="1" colspan="1">Glossy, golden</td><td rowspan="1" colspan="1">Pale yellow and translucent</td><td rowspan="1" colspan="1">Yellowish-white and translucent; apex pale green (possibly environmentally induced)</td></tr><tr><td rowspan="1" colspan="1">whorls</td><td rowspan="1" colspan="1">5–6</td><td rowspan="1" colspan="1">5–6</td><td rowspan="1" colspan="1">6–7</td></tr><tr><td rowspan="1" colspan="1">Periphery</td><td rowspan="1" colspan="1">Straight-sided to slightly convex</td><td rowspan="1" colspan="1">Slightly convex to convex</td><td rowspan="1" colspan="1">Slightly convex</td></tr><tr><td rowspan="1" colspan="1">Suture</td><td rowspan="1" colspan="1">Smooth</td><td rowspan="1" colspan="1">Distinct</td><td rowspan="1" colspan="1">Smooth</td></tr><tr><td rowspan="1" colspan="1">Aperture</td><td rowspan="1" colspan="1">Teardrop-shaped</td><td rowspan="1" colspan="1">D-shaped</td><td rowspan="1" colspan="1">Teardrop-shaped</td></tr><tr><td rowspan="1" colspan="1">Protoconch</td><td rowspan="1" colspan="1">Dome-shaped</td><td rowspan="1" colspan="1">Dome-shaped</td><td rowspan="1" colspan="1">Dome-shaped</td></tr><tr><td rowspan="1" colspan="1">Sculpture</td><td rowspan="1" colspan="1">Smooth except for growth lines</td><td rowspan="1" colspan="1">Smooth except for growth lines</td><td rowspan="1" colspan="1">Smooth except for growth lines</td></tr><tr><td rowspan="1" colspan="1">Radula</td><td rowspan="1" colspan="1"/><td rowspan="1" colspan="1"/><td rowspan="1" colspan="1"/></tr><tr><td rowspan="1" colspan="1">Central tooth</td><td rowspan="1" colspan="1">3–4+1+3-4/1+1</td><td rowspan="1" colspan="1">3+1+3/1+1</td><td rowspan="1" colspan="1">3+1+3/1+1</td></tr><tr><td rowspan="1" colspan="1">Lateral tooth</td><td rowspan="1" colspan="1">4–5+1+5–6</td><td rowspan="1" colspan="1">5–6+1+5</td><td rowspan="1" colspan="1">8+1+3–5</td></tr><tr><td rowspan="1" colspan="1">Inner marginal</td><td rowspan="1" colspan="1">~20</td><td rowspan="1" colspan="1">~25</td><td rowspan="1" colspan="1">~20</td></tr><tr><td rowspan="1" colspan="1">Outer marginal</td><td rowspan="1" colspan="1">~20</td><td rowspan="1" colspan="1">10-15</td><td rowspan="1" colspan="1">Unknown</td></tr><tr><td rowspan="1" colspan="1">Operculum</td><td rowspan="1" colspan="1">Teardrop-shaped, paucispiral, nucleus eccentric</td><td rowspan="1" colspan="1">D-shaped, paucispiral, nucleus eccentric</td><td rowspan="1" colspan="1">Unknown</td></tr></tbody></table></table-wrap></tp:treatment-sec></tp:taxon-treatment>
