# Supplementary material for: Mitogenomic phylogeny of Truncatelloidea with description of Aenigmula sinensis Tang, Han & Kong, sp. nov. (Mollusca, Gastropoda, Littorinimorpha, Truncatelloidea)
Source: Zookeys. 2026 May 19;1279:357–78. doi: 10.3897/zookeys.1279.183841 (PMC13213388; doi:10.3897/zookeys.1279.183841)
Supplement: Supplementary material 1 — table SS1, S2 [file zookeys-1279-357_article-183841__-s001.xls]

## Sheet: Sheet1
Table S1 List of short genetic segments dowloaded from NCBI in this study.
Species	COI	16S	28S
Family Caecidae
Caecum glabellum	AB930481	LC598168	AB930352
Caecum trachea	KC439805	KC109945	KC109997
Family Calopiidae
Calopia imitata	KC439790	KC439912	KC439957
Calopia minutissima	KC439791	KC439913	KC439958
Calopia laseroni	KC439792	LN831288	KC439959
Family Clenchiellidae
Clenchiella minutissima	HG973061	KC109946	KC109998
Family Tornidae
Elachorbis subtatei	KC439807	KC109953	KC110005
Pseudoliotia micans	KC439806	KC109971	KC110023
Truncatelloidea incertae sedis
Aenigmula criscionei 1	KC439788	KC439910	KC439955
Aenigmula criscionei 2	KC439789	KC439911	KC439956
Aenigmula sp.	PX626431	-	-
Aenigmula sinensis sp. nov.1	PX626432	PX645081	PX645077
Aenigmula sinensis sp. nov.2	PX626435	PX645084	PX645080
Aenigmula sinensis sp. nov.3	PX626433	PX645082	PX645078
Aenigmula sinensis sp. nov.4	PX626434	PX645083	PX645079
Table S2 Mitochondrial genome data employed in the present study.
Species	GenBank No.	Length	Reference
Family Assimineidae
Optediceros breviculum	OR974907	15870	He and Kong(2023, published in GenBank)
Optediceros marginatum	PP449058	15868	He and Kong(2023, published in GenBank)
Optediceros sp.	PP438319	15969	He and Kong(2023, published in GenBank)
Pseudomphala latericea	OR790121	16635	Yuan et al.(2023, published in GenBank)
Pseudomphala miyazakii	PQ524307	15540	Wu and Xing(2024, published in GenBank)
Pseudomphala sp.	PQ524308	15999	Wu and Xing(2024, published in GenBank)
Sculptassiminea microsculpta	OR988132	16073	He and Kong(2023, published in GenBank)
Assiminea grayana	PX735130	16042	This study
Assiminea estuarina	PX735131	15925	This study
Sculptassiminea sp.	PX735129	16281	This study
Family Baicaliidae
Baicalia turriformis	KY697386	15127	Peretolchina T.E et al.2017
Godlewskia godlewskia	KY697387	15224	Peretolchina T.E et al.2017
Maackia herderiana	KY697388	15154	Peretolchina T.E et al.2017
Bithynia leachii	MT410857	15682	Leerhoei F(2020, published in GenBank)
Oncomelania hupensis nosophora	LC276225	15182	Hino A and Kikuchi T(2017, published in GenBank)
Tricula hortensis	EU440735	15179	Zhao et al.(2008, published in GenBank)
Family Caecidae
Caecum sp.	PX833428	14864	This study
Family Clenchiellidae
Clenchiella iriomotensis	PX591332	14335	This study
Family lravadiidae
Iravadia rohdei	PX754650	14547	This study
Iravadia quadrina	PX803981	14449	This study
Fluviocingula resima	PX843874	14407	This study
Fluviocingula elegantula	PX754652	14333	This study
Wakauraia sakaguchii	PX843875	16368	This study
Wakauraia fukudai	PX754649	15200	This study
Family Pomatiopsidae
Oncomelania hupensis hupensis	MN200239	15850	Mao et al.(2019, published in GenBank)
Oncomelania hupensis quadrasi	LC276227	15184	Hino A and Kikuchi T(2017, published in GenBank)
Family Stenothyridae
Stenothyra glabra	MZ196218	15704	Yin et al.(2021, published in GenBank)
Stenothyra cf. divalis	PX735132	15774	This study
Family Tateidae
Potamopyrgus antipodarum	OQ161206	15182	Hino A and Kikuchi T(2017, published in GenBank)
Potamopyrgus estuarinus	OQ161205	16701	Sharbrough J et al.(2023, published in GenBank)
Potamopyrgus kaitunuparaoa	OR426590	15980	Fields P D et al.(2023, published in GenBank)
Family Tornidae
Lophocochlias parvissimus	OR343907	13575	Choi H(2023, published in GenBank)
Pseudoliotia asteriscus	PX833429	14684	This study
Truncatelloidea incertae sedis
Aenigmula sinensis sp. nov.	PX754651	14410	This study
Outgroups
Barleeia annamitica	PX852709	15587	This study
