# Supplementary material for: Mitogenomic phylogeny of Truncatelloidea with description of Aenigmula sinensis Tang, Han & Kong, sp. nov. (Mollusca, Gastropoda, Littorinimorpha, Truncatelloidea)
Source: Zookeys. 2026 May 19;1279:357–78. doi: 10.3897/zookeys.1279.183841 (PMC13213388; doi:10.3897/zookeys.1279.183841)
Supplement: Supplementary material 3 — table SS3 [file zookeys-1279-357_article-183841__-s003.xls]

## Sheet: Sheet1
Details of the Sampling Sites
Location	Locality name	Collection date	Collector	Geo-coordinates
S1	Laizhou, Yantai, Shandong, China	2024.09.06	Xiao Han	37°13.80'N, 119°52.80'E
S2	Binhaixin District, Rushan, Shandong, China	2024.06.03	Yan Fan	36°54.45'N, 121°51.81'E
S3	Jimo, Qingdao, Shandong, China	2024.03.27	Jiaze Tang	36°36.00'N, 120°50.40'E
S4	Shinan, Qingdao, Shandong, China	2022.06.17	Biyang Xu	36°03.00'N, 120°21.00'E
J1	Ganyu, Lianyungang, Jiangsu, China	2024.07.23	Jiaze Tang, Xiao Han	34°52.20'N, 119°13.38'E
J2	Ganyu, Lianyungang, Jiangsu, China	2024.07.23	Yan Fan	34°42.00'N, 119°29.40'E
J3	Chongchuan, Nantong, Jiangsu, China	2024.07.23	Xinni Zhang	31°51.60'N, 121°52.20'E
C1	Yingdong, Chongming Island, Shanghai, China	2024.04.08	Yan Fan, Xinni Zhang	31°26.40'N, 121°37.80'E
Z1	Shengsi, Zhoushan City, Zhejiang , China	2024.04 11	Xinni Zhang, Jiaze Tang	30°35.40'N, 122°04.20'E
F1	Xiang'an, Xiamen, Fujian, China	2022.09.22	Lu Qi	24°39.00'N, 118°12.60'E
H1	Guangcun, Danzhou, Hainan, China	2022.10.09	Lu Qi	19°51.96'N, 109°26.58'E
H2	Hele, Wanning, Hainan, China	2022.07.15	Lu Qi, Xiao Han	18°51.60'N, 110°29.88'E
H3	Jiyang, Sanya, Hainan, China	2023.05.06	Xiao Han	19°15.60'N, 109°29.40'E
